# Supplementary material for: Stress‐induced host membrane remodeling protects from infection by non‐motile bacterial pathogens
Source: EMBO J. 2018 Nov 2;37(23):e98529. doi: 10.15252/embj.201798529 (PMC6276891; doi:10.15252/embj.201798529)
Supplement: Supplementary file 3 — Source Data for Expanded View [file EMBJ-37-e98529-s004.zip]

Archive with 2 entries (2 files):
- embj201798529-sup-0005-SDataFigEV3.pdf
- embj201798529-sup-0004-SDataFigEV2.pdf
